# Supplementary material for: Molecular and Functional Characterization of Grapevine NIPs through Heterologous Expression in aqy-Null Saccharomyces cerevisiae
Source: Int J Mol Sci. 2020 Jan 19;21(2):663. doi: 10.3390/ijms21020663 (PMC7013980; doi:10.3390/ijms21020663)
Supplement: Supplementary file 1 [file ijms-21-00663-s001.zip]

Archive with 10 entries (8 files):
- ijms-664942-SI-to conversion/
- ijms-664942-SI-to conversion/Supplementary Tables S1-S2.pdf
- ijms-664942-SI-to conversion/Supplementray Figure S1.pdf
- ijms-664942-SI-to conversion/Supplementray Figure S2.pdf
- ijms-664942-SI-to conversion/Supplementray Figure S3.pdf
- ijms-664942-SI-to conversion/__MACOSX/
- ijms-664942-SI-to conversion/__MACOSX/._Supplementary Tables.docx
- ijms-664942-SI-to conversion/__MACOSX/._Supplementray Fig1.pdf
- ijms-664942-SI-to conversion/__MACOSX/._Supplementray Fig2.pdf
- ijms-664942-SI-to conversion/__MACOSX/._Supplementray Fig3.pdf
